# Supplementary material for: In Vitro Antiproliferative Effects of Benzothiazole-Based Aminosquaraine Dyes Against Cancer Cell Lines
Source: Molecules. 2026 May 6;31(9):1537. doi: 10.3390/molecules31091537 (PMC13165350; doi:10.3390/molecules31091537)
Supplement: Supplementary file 1 [file molecules-31-01537-s001.zip]

Archive with 1 entries (1 files):
- molecules-4265106-supplementary.pdf
